# Supplementary material for: Preclinical development of an immunoassay for the detection of TREM2: a new biomarker for Alzheimer’s disease
Source: Sci Rep. 2025 Jul 22;15:26525. doi: 10.1038/s41598-025-09262-x (PMC12280022; doi:10.1038/s41598-025-09262-x)
Supplement: Supplementary file 1 — Supplementary Information 1. [file 41598_2025_9262_MOESM1_ESM.xlsx]

## Sheet: Figure 1A TREM2 Fc
	ϡ���ݶ�	Mouse#75	Mouse#86	Mouse#66	preimmune
1/200		3.29	3.316	3.543	0.095
1/1K		3.13	3.071	3.474	0.067
1/2K		3.082	2.821	3.188	0.06
1/4K		2.869	2.396	2.952	0.058
1/8K		2.267	2.152	2.637	0.055
1/16K		1.703	1.837	2.29	0.054
1/32K		1.228	1.278	1.788	0.054
1/64K		0.814	0.883	1.145	0.052

## Sheet: Figure 1B TREM2His
	ϡ���ݶ�	Mouse#75	Mouse#86	Mouse#66	preimmune
1/200		2.183	2.76	3.085	0.109
1/1K		0.816	2.073	2.755	0.062
1/2K		0.527	1.491	2.541	0.061
1/4K		0.29	0.957	2.201	0.057
1/8K		0.171	0.551	1.659	0.053
1/16K		0.116	0.322	1.097	0.052
1/32K		0.089	0.212	0.649	0.056
1/64K		0.077	0.139	0.471	0.057

## Sheet: Figure 3 #1-11
	TREM2#1	TREM2#1	TREM2#5	TREM2#5	TREM2#6	TREM2#6	TREM2#7	TREM2#7	TREM2#8	TREM2#8	TREM2#9	TREM2#9	TREM2#10	TREM2#10	TREM2#11	TREM2#11
66.6667	4	4	4	4	3.792	3.892	2.502	2.53	3.692	3.671	3.357	3.318	3.201	2.992	3.438	3.135
6.66667	4	3.572	3.869	3.883	3.412	3.458	2.499	2.397	3.645	3.696	2.971	2.943	3.065	2.851	3.185	3.201
0.666667	3.649	3.434	1.971	2.063	1.461	1.701	1.981	2.051	3.312	3.164	2.41	2.342	2.225	2.437	2.155	1.897
0.0666667	1.21	1.472	0.397	0.387	0.35	0.422	0.836	0.643	1.355	1.637	0.989	0.954	0.897	0.835	0.672	0.452
0.00666667	0.35	0.317	0.111	0.279	0.123	0.111	0.165	0.125	0.303	0.315	0.18	0.31	0.413	0.434	0.135	0.079
0.000666667	0.162	0.106	0.076	0.151	0.081	0.078	0.072	0.095	0.152	0.106	0.091	0.174	0.261	0.341	0.269	0.367
6.66667e-05	0.087	0.085	0.07	0.09	0.292	0.069	0.055	0.056	0.102	0.075	0.061	0.06	0.214	0.257	0.281	0.059

## Sheet: Figure 3 #12-19
	TREM2#12	TREM2#12	TREM2#13	TREM2#13	TREM2#14	TREM2#14	TREM2#15	TREM2#15	TREM2#16	TREM2#16	TREM2#17	TREM2#17	TREM2#18	TREM2#18	TREM2#19	TREM2#19
66.6667	3.52	3.484	3.842		3.618	3.622		4	4	3.968	4	4	4	4		3.117
6.66667	3.06	2.957	3.428	3.516	3.264	3.112	4	4	3.691	3.71	3.744	3.72	3.896	3.884	2.609	2.572
0.666667	2.304	2.161	1.822	1.857	2.709	2.823	3.798	3.796	3.214	3.076	3.409	3.536	3.426	3.587	1.973	1.872
0.0666667	0.704	0.681	0.443	0.441	0.954	1.534	1.484	1.477	1.356	1.329	1.805	1.756	1.716	1.803	0.611	0.613
0.00666667	0.155	0.18	0.357	0.101	0.227	0.568	0.414	0.754	0.381	0.443	0.589	0.613	0.513	0.567	0.126	0.296
0.000666667	0.069	0.064	0.07	0.055	0.133	0.201	0.11	0.277	0.156	0.124	0.248	0.139	0.139	0.235	0.063	0.059
6.66667e-05	0.054	0.054	0.053	0.153	0.064	0.089	0.071	0.085	0.089	0.52	0.098	0.07	0.094	0.159	0.047	0.049

## Sheet: Figure 3 #20-30
	TREM2#20	TREM2#20	TREM2#21	TREM2#21	TREM2#22	TREM2#22	TREM2#23	TREM2#23	TREM2#24	TREM2#24	TREM2#25	TREM2#25	TREM2#26	TREM2#26	TREM2#30	TREM2#30
66.6667	3.89	3.792	3.639	3.368	3.771	3.612		3.677	3.085	3.11	3.147	3.239	3.294	3.271		3.854
6.66667	3.548	3.41	3.765	3.646	3.6	3.586	3.724	3.381	2.574	2.751	3.025	3.21	2.975	3.13	4	3.891
0.666667	3.345	3.258	3.323	3.336	3.289	3.313	3.251	3.246	1.929	1.934	2.885	3.072	2.361	2.307	3.48	3.402
0.0666667	1.624	1.565	1.642	1.546	1.692	1.613	1.826	1.664	0.473	0.52	1.441	1.296	0.829	0.802	1.77	1.768
0.00666667	0.611	1.144	0.407	0.383	0.451	0.454	0.608	0.956	0.12	0.128	0.4	0.416	0.241	0.275	0.393	0.368
0.000666667	0.144	0.899	0.085	0.105	0.115	0.119	0.108	0.152	0.053	0.058	0.136	0.089	0.111	0.075	0.097	0.117
6.66667e-05	0.078	0.211	0.052	0.053	0.077	0.096	0.06	0.061	0.047	0.048	0.052	0.053	0.097	0.06	0.058	0.059

## Sheet: Figure 3 #33-42
	TREN2#33	TREN2#33	TREM2#34	TREM2#34	TREM2#35	TREM2#35	TREM2#36	TREM2#36	TREM2#37	TREM2#37	TREM2#38	TREM2#38	TREM2#40	TREM2#40	TREM2#42	TREM2#42
66.6667	3.692	3.608	3.792	3.654	3.532	3.491		4	3.846	3.636	3.877	3.779		3.879		3.431
6.66667	3.614	3.564	3.858	3.667	3.647	3.739	3.549	3.887	3.531	3.338	3.332	3.366	3.949	2.699	3.097	3.018
0.666667	3.125	3.179	3.049	2.999	3.076	3.09	2.854	3.033	2.578	2.518	2.288	2.38	3.39	3.57	2.47	2.535
0.0666667	0.865	0.952	0.883	0.993	1.167	1.209	1.381	1.552	0.85	0.847	0.712	0.925	1.928	2.006	0.885	0.896
0.00666667	0.139	0.144	0.173	0.382	0.27	0.303	0.535	0.526	0.16	0.186	0.152	0.171	0.411	0.66	0.223	0.25
0.000666667	0.057	0.056	0.064	0.166	0.097	0.073	0.13	0.127	0.065	0.064	0.061	0.066	0.107	0.176	0.069	0.123
6.66667e-05	0.05	0.049	0.058	0.067	0.064	0.053	0.068	0.069	0.055	0.055	0.051	0.05	0.226	0.089	0.05	0.059

## Sheet: Figure 3 #43-53
	TREM2#43	TREM2#43	TREM2#44	TREM2#44	TREM2#46	TREM2#46	TREM2#47	TREM2#47	TREM2#48	TREM2#48	TREM2#51	TREM2#51	TREM2#52	TREM2#52	TREM2#53	TREM2#53
66.6667	3.89	3.852	4	3.462	3.711	3.812	4	4	3.597	3.891	3.272	3.179	3.603	3.781	3.898	3.828
6.66667	3.765	3.797	4	3.716	3.159	3.377	4	4	3.33	3.308	3.158	2.944	3.303	3.729	3.761	3.536
0.666667	3.174	3.294	3.056	3.103	1.906	1.918	3.525	3.716	2.943	2.978	2.796	2.715	3.074	3.241	2.978	3.182
0.0666667	1.413	1.681	0.941	0.829	0.482	0.536	1.581	1.484	1.11	1.128	1.199	1.301	1.231	1.178	1.218	2.064
0.00666667	0.563	0.442	0.191	0.181	0.12	0.189	0.413	0.307	0.282	0.241	0.497	0.243	0.267	0.305	0.258	0.6
0.000666667	0.203	0.101	0.084	0.082	0.056	0.069	0.143	0.09	0.083	0.097	0.15	0.07	0.09	0.106	0.12	0.218
6.66667e-05	0.075	0.058	0.055	0.057	0.048	0.062	0.065	0.053	0.063	0.057	0.07	0.108	0.053	0.06	0.062	0.108

## Sheet: Figure 3 #54-63
	TREM2#54	TREM2#54	TREM2#55	TREM2#55	TREM2#56	TREM2#56	TREM2#57	TREM2#57	TREM2#58	TREM2#58	TREM2#60	TREM2#60	TREM2#61	TREM2#61	TREM2#63	TREM2#63
66.6667		3.701	3.836	3.774	2.612	2.687	3.771	3.795	3.43	3.669	2.984	2.867	3.263	3.232	3.48	3.657
6.66667	3.47	3.587	3.666	3.755	2.436	2.674	3.704	3.649	2.937	3.228	2.318	2.442	3.085	3.239	2.953	2.918
0.666667	2.928	3.163	3.125	3.165	2.419	2.318	3.138	3.293	2.896	2.857	1.66	1.472	3.026	2.985	2.31	2.368
0.0666667	1.624	2.023	1.454	1.495	0.791	0.853	1.975	1.938	1.23	1.792	0.365	0.428	1.722	1.814	0.938	0.983
0.00666667	0.491	0.8	0.304	0.46	0.233	0.193	0.755	0.796	0.217	0.37	0.079	0.127	0.426	0.466	0.401	0.216
0.000666667	0.175	1.04	0.106	0.113	0.104	0.066	0.121	0.12	0.078	0.091	0.052	0.062	0.101	0.099	0.122	0.092
6.66667e-05	0.067	0.287	0.052	0.06	0.068	0.064	0.083	0.064	0.054	0.061	0.05	0.048	0.055	0.061	0.067	0.065

## Sheet: Figure 3 #65-74
	TREM2#65	TREM2#65	TREM2#66	TREM2#66	TREM2#67	TREM2#67	TREM2#68	TREM2#68	TREM2#69	TREM2#69	TREM2#71	TREM2#71	TREM2#72	TREM2#72	TREM2#74	TREM2#74
66.6667	3.515	3.562	4	4	3.034	3.035	2.883	3.013	3.655	3.332	3.073	2.922	3.192	3.34	3.516	3.701
6.66667	3.263	3.158	4	3.933	0.89	0.806	2.882	3.227	3.223	3.143	2.72	2.697	3.031	3.063	3.239	3.56
0.666667	2.419	2.482	3.102	3.294	0.177	0.149	2.457	2.581	2.317	2.286	1.95	2.047	2.111	1.958	2.948	3.109
0.0666667	1.039	0.761	1.439	1.384	0.062	0.058	0.71	0.774	0.808	0.62	0.513	0.649	0.959	0.893	1.284	1.681
0.00666667	0.212	0.172	0.171	0.289	0.051	0.048	0.165	0.16	0.188	0.153	0.114	0.14	0.214	0.183	0.237	0.304
0.000666667	0.076	0.061	0.089	0.085	0.05	0.05	0.063	0.066	0.067	0.066	0.055	0.06	0.078	0.072	0.083	0.092
6.66667e-05	0.061	0.053	0.054	0.057	0.047	0.047	0.154	0.058	0.051	0.059	0.048	0.05	0.051	0.051	0.067	0.056

## Sheet: Figure 3 #75-84
	TREM2#75	TREM2#75	TREM2#76	TREM2#76	TREM2#77	TREM2#77	TREM2#78	TREM2#78	TREM2#79	TREM2#79	TREM2#82	TREM2#82	TREM2#83	TREM2#83	TREM2#84	TREM2#84
66.6667	3.308	3.494	4	4	3.033	3.105	2.929	2.827	4	4	3.047	2.974	2.548	2.624	2.741	2.79
6.66667	2.877	3.041	4	4	2.409	2.428	2.59	2.623	4	4	2.68	2.568	2.456	2.617	2.471	2.719
0.666667	1.511	2.041	3.735	4	0.936	0.909	1.585	1.66	3.776	3.714	1.746	1.824	1.441	1.606	2.13	2.197
0.0666667	0.293	0.547	1.496	1.653	0.226	0.18	0.306	0.331	2.239	2.304	0.437	0.419	0.317	0.436	0.545	0.57
0.00666667	0.069	0.111	0.362	0.348	0.064	0.062	0.075	0.073	0.677	0.649	0.092	0.085	0.096	0.096	0.166	0.164
0.000666667	0.051	0.055	0.101	0.1	0.098	0.05	0.052	0.049	0.157	0.243	0.058	0.058	0.052	0.05	0.058	0.062
6.66667e-05	0.048	0.05	0.104	0.083	0.051	0.047	0.048	0.047	0.095	0.079	0.06	0.049	0.048	0.047	0.048	0.057

[truncated: 42 more sheets: Figure 3 #85-91, Figure 5 TREM2#47, Figure 5 trem2#54, Figure 5 TREM2#82, Figure 5 TREM2#84, Figure 5 TREM2#88, Figure 5 TREM2#91, Figure 5 #24, Figure 5 #66, Figure 5 #83, Figure 5 #86, Figure 5 #89, Figure 6 S3 S4, Figure 7, Figure 8 Table 2 Figure S5, Figure S2 #1-11first time, Figure S2 #12-19first time, Figure S2 #20-30first time, Figure S2 #33-42first time, Figure S2 #43-53first time …]
